# Supplementary material for: Effect of Physiotherapeutic Interventions on Biomarkers of Neuropathic Pain: A Systematic Review of Preclinical Literature
Source: J Pain. Author manuscript; Available in PMC 2022 Nov 3. (PMC7613788; doi:10.1016/j.jpain.2022.06.007)
Supplement: Supplementary Information [file EMS152413-supplement-Supplementary_Information.zip]

Archive with 3 entries (3 files):
- 1-s2.0-S1526590022003509-mmc1.docx
- 1-s2.0-S1526590022003509-mmc2.docx
- 1-s2.0-S1526590022003509-mmc3.docx
